# Supplementary material for: Comparative Study on the Removal Efficiency of Clomazone and Amitriptyline via Adsorption and Photocatalysis in Aqueous Media: Kinetic Models and Toxicity Assessment
Source: Materials (Basel). 2024 Mar 16;17(6):1369. doi: 10.3390/ma17061369 (PMC10972123; doi:10.3390/ma17061369)
Supplement: Supplementary file 1 [file materials-17-01369-s001.zip]

Archive with 1 entries (1 files):
- materials-2866283-supplementary.pdf
